# Supplementary material for: Modulation of innate immune response to mRNA vaccination after SARS-CoV-2 infection or sequential vaccination in humans
Source: JCI Insight. 2024 May 8;9(9):e175401. doi: 10.1172/jci.insight.175401 (PMC11141904; doi:10.1172/jci.insight.175401)
Supplement: Supporting data values [file jciinsight-9-175401-s275.xlsx]

## Sheet: 1B
Spike binding IgG titers IU/mL
Experienced	Week 0	Week 4	Week 6	Week 18	Week 30	Week 32	Week 51
	41.6122	11495	4594.48	1430.16			247.8818688*
	684.096	7087.03	11186.9	839.651	1225.22	2252.48	3219.12
	4.23	4764.37	6422.08	335.899	135.706	1356.62	903.074
	26.6473	11747.4	10568.19172*	3233.841685*	1399.370612*	10855.09562*	764.1733237*
	256.839	35720.5	12153.7	11407.6	1821.35	12561.8	2483.37
	38.1657	15450.9	7896.3	807.48	222.19	2742.15	468.252
	4.23	3593.38	4882.66	297.071	221.131	3046.73	316.881
	30.0944	11921.1	3131.2	1356.72	61.7768	2619.37	1019.9
	409.104	58215.7	26816.5	23523.6	32972.7	15181.1	17133.8
	12.1581	1542.38	2215.23	249.348		1264.52	158.597
	9.41336	4317.58	5468.44	402.725	87.3393	20896.3	997.101
	97.274	82748.3	63444.1	23657.2	2931.85	14317.9	3593.13
	110.142	13967.6	6771.25	2817.98	367.169	3271.08	371.233
	4.23	5524.13	2968.34	435.066	152.641	1163.65	249.069
Naive	4.23	58.5815	2197.19	245.703	34.6938	3277.71	3440.38
	4.23	59.695	812.443	100.315			731.252
	4.23	35.7492	621.932	184.023	41.5638	1141.27	4824.55
	4.23	233.208	1998.07	312.844	63.7383	6081.28	697.594
	4.23	197.642	12016.7	475.21	78.7861	33028	4209.14
	4.23	165.555	14949.7	295.641	75.0942	49777.8	7341.16
	4.23	85.677	3667.63	223.06	131.922	26779.2	8106.41
	4.23	271.576	6635.45	392.867			454.625
	4.23	212.58	2798.68	450.982	137.487	5524.13	1029.38
	4.23	84.829	1321.2	208.263	69.4887	1120.22	839.655
	4.23	35.828	1094.48	255.164	94.3109	7027.18	707.924
	4.23	568.913	55676.9	415.34
	4.23	34.6696	2181.89	401.937	52.6749	5900.31	834.81
	4.23	175.499	2616.24	1086.44	246.36	5320.01	229.428
	4.23	245.428	2177.62	267.355			3400.61
	4.23	197.172	2450.98	362.089	81.0278	3319.34	3982.56

## Sheet: 1C
RBD IgG binding titers IU/mL
Experienced	Week 0	Week 4	Week 6	Week 18	Week 30	Week 32	Week 51
	4.23	5193.04	2924.85	1057.91			253.36091*
	385.212	3123.06	5225.78	794.554	573.078	1685.8	1443.64
	4.23	2655.98	5387.8	671.665	264.392	1400.55	886.936
	4.23	4324.37	6134.091693*	2149.258876*	1148.22475*	6959.66908*	859.3588418*
	214.064	5586	1191.66	3140.3	888.659	7276.8	1871.77
	4.23	3592.07	3444.76	762.229	211.331	1481.02	465.534
	4.23	1345.45	2635.13	348.228	375.963	2236.67	383.051
	122.01	3438.47	2295.76	246.639	112.858	3107.55	1435.02
	582.436	13242.7	11739.4	13969.8	12836.6	5843.25	2668.56
	4.23	1196.98	1870.82	407.365		867.8	213.22
	4.23	2319.17	2351.27	232.861	4.23	4453.26	752.975
	4.23	6856.7	11645.6	4243.45	2197.84	4813.56	2269.95
	211.248	2800	3192.6	1306.32	442.835	2333.44	493.066
	4.23	1602.47	2164.56	456.703	194.607	1309.4	335.593
Naive	4.23	4.23	1823.51	302.137	4.23	1895.9	8736.64
	4.23	132.075	1274.39	200.965			427.094
	4.23	4.23	802.999	255.946	4.23	1160.98	2164.77
	4.23	4.23	1472.71	418.886	4.23	1488.57	841.926
	4.23	154.24	4383.38	436.827	121.53	7493.86	4209.63
	4.23	129.839	6022.66	310.67	4.23	12880.1	2783.76
	4.23	4.23	2491.03	267.8	101.737	10874.4	2842.3
	4.23	217.186	3879.13	353.919			357.507
	4.23	154.638	1828.66	610.786	171.988	4912.17	1769.8
	4.23	4.23	817.874	180.894	4.23	1399.08	1303.54
	4.23	4.23	787.982	223.883	4.23	5802.77	1004.93
	4.23	475.501	14357.5	503.852
	4.23	4.23	1120.48	313.34	4.23	4812.13	935.884
	4.23	4.23	3195.69	1482.59	502.003	6218.8	592.296
	4.23	207.858	1758.71	322.342			4280.43
	4.23	179.322	1913.71	406.471	4.23	3294.3	4628.66

## Sheet: 1D
Spike neutralizing titers (IC50)
Experienced	Week 0	Week 4	Week 6	Week 30	Week 32
	42.82	3047	2932
	91.57	1318	1502	798.7	1725
	65.72	815.3	1682	405.8	9973
	83.71	1869		783.3*	3223*
	128.4	2532	3681	1052	2147
	57.22	1617	2616	349.5	1926
	39.82	407.5	864.7	228.6	1059
	39.45	735.8	1263	111.6	1217
	172.8	5241	8913	10201	4206
	51.91	321.8	926.4		780.5
	1	837.9	1416	124.7	2756
	148.1	3663	4676	2923	2081
	91.23	1523	2300	381.1	801.8
	31.44	730.7	1061	388.1	1290
Naive	38.16	41.18	251	55.9	1322
	48.72	65.41	255.7		2489
	53.97	61.87	169.5	117.5	810.4
	1	46.02	269.6	129.9	1523
	30.27	30.57	433.6	106.6	2300
	47.2	89.88	651.1	128.3	3036
	35.48	62.44	286	125.4	2094
	43.8	93.49	892.2		1608
	41.78	50.49	333.7	57.78	2194
	40.52	62.92	182.1	106.4	379.9
	39.04	73.92	304.3	131	1616
	50.85	104.6	1248
	40.28	45.84	491.1	214.3	1776
	39.63	51.88	705.3	192	2056
	41.68	76.44	326.9	2279	2300
	1	50.29	255.1	114.6	1338
	Values too low for measurement are assigned a value of 1

## Sheet: 1E
VNT:IU/mL ratio
	2 doses	3 doses
Experienced	0.638157
	0.134264	0.765822
	0.261909	7.35135
	0*	0.29691125*
	0.302872	0.170916
	0.331294	0.702369
	0.177096	0.347586
	0.403359	0.464616
	0.33237	0.277055
	0.418196	0.61723
	0.25894	0.131889
	0.0737026	0.145343
	0.339671	0.245118
	0.357439	1.10858
Naive	0.114237	0.403331
	0.31473
	0.272538	0.710084
	0.13493	0.250441
	0.0360831	0.0696378
	0.0435526	0.060991
	0.0779795	0.0781951
	0.13446
	0.119235	0.397167
	0.137829	0.339131
	0.278032	0.229964
	0.0224151
	0.22508	0.301001
	0.269586	0.386465
	0.150118
	0.104081	0.403093

## Sheet: 1F
Plasma Spike-binding IgG avidity (%)
Experienced	Week 0	Week 4	Week 6	Week 18	Week 30	Week 32	Week 51
	54.95	60.2	50.92	69.63			39.43*
	31.8	45.23	62.04	62.22	58.67	62.96	42.06
	1	43.15	54.19	64.61	64.09	88.37	50.86
	57.74	59.22	60.98*	80.2*	80.74*	70.42*	52.15*
	57.12	57.13	75.83	72.76	78.28	67.16	57.64
	44.74	48.29	67.67	53.9	57.84	62.59	57.01
	1	45.58	40.89	40.34	60.65	72.3	64.59
	16.38	31.3	47.45	52.52	54.66	64.82	67.22
	32.27	64.21	78.3	64.74	62.29	68.38	67.53
	46.26	22.82	47.62	41.33		57.36	59.74
	56.34	28.08	49.73	50.45	41.23	62.81	56.6
	14.56	37.47	31.89	40.01	63.37	66.71	63.62
	52.01	53.34	44.87	48.06	77.99	78.92	75.08
	1	21.13	19.21	29.68	27.97	71.45	38.38
Naive		12.85	24.51	38.15	46.85	59.06	66.87
		7.64	31.92	44.81			59.26
		1	25.74	28.27	47.82	53.93	56.46
		1	28.04	35.21	47.54	61.47	61.26
		12.37	17.99	23.14	38.59	63.95	56.2
		7.35	17.68	22.5	48.59	59.86	61.3
		20.94	31.94	43.41	53.04	59.57	56.46
		6.79	22.28	26.67			71.68
		9.04	22.38	21.19	55.06	94.3	85.53
		8.39	17.73	15.37	32.61	71.47	61.37
		15.17	17.18	19.38	68.01	79.57	82.81
		6.23	5.75	26.74
		8.15	48.73	54.39	62.92	68.07	58.93
		4.19	14.63	24.9	37.76	82.6	80.82
		14.34	17.14	37.64			70.37
		13.17	13.84	46.94	65.47	75.85	77.04
Samples with avidity too low for measurement (binding under limit of detection after chaotropic treatment) are assigned a value of 1. Blank = not assessed or missing sample.

## Sheet: 1G
RBD-binding fraction (%)
	Week 0	Week 4	Week 6	Week 30	Week 32
Experienced		0.592188	0.527848
	0.631618	0.591545	0.58517	0.468068	0.54405
		0.671501	0.730719	0.765501	0.722173
	0.556947	0.658942	0.62391875*	0.621811609*	0.661404906*
	0.678019	0.571733	0.616734	0.54626	0.691288
		0.632239	0.732875	0.69305	0.689472
		0.663088	0.720189	0.760503	0.72859
		0.613907	0.682266	0.74104	0.587366
	0.562623	0.596774	0.570893	0.511119	0.58745
		0.764857	0.836393	0.738066	0.830673
		0.703756	0.770649		0.860847
	0.506232	0.21384	0.341962	0.118517	0.490941
	0.70095	0.127371	0.77666	0.674221	0.700541
		0.656074	0.694961	0.614791	0.739555
Naive			0.669146		0.574267
			0.799978
			0.708443		0.717781
		0.599378	0.795792	0.806221	0.766365
		0.583821	0.733336	0.74039	0.811155
		0.696095	0.756278	0.7644	0.815766
		0.587461	0.851398	0.730752	0.821064
		0.493301	0.766586	0.703436	0.923227
		0.711769	0.843343
		0.585762	0.805791	0.657445	0.864338
			0.741716	0.68522	0.940172
		0.66398	0.968091
		0.559807	0.905399	0.605128	0.866476
		0.709812	0.952171	0.985619	0.991193
		0.721883	0.83956
		0.807155	0.958978	0.758323	0.962184

## Sheet: 1H
Spike-specific Memory B cells										RBD-specific memory B cells
		Week 0	Week 4	Week 6	Week 18	Week 30	Week 32	Week 51		Week 0	Week 4	Week 6	Week 18	Week 30	Week 32	Week 51
	Experienced	0.11	0.68	0.16	0.17			0.37*		0.00875	0.046	0.014	0.012			0.017*
		0.042	0.15	0.055	0.042	0.078	0.14	0.087		0.015	0.025	0.014	0.00599	0.034	0.03	0.00595
		0.09	0.19	0.14	0.13	0.16	0.39	0.17		0.00322	0.016	0.022	0.034	0.03	0.041	0.0088
		0.16	1.17	0.73*	0.47*	0.83*	0.93*	0.62*		0.025	0.043	0.03*	0.019*	0.11*	0.14*	0.028*
		0.028		0.33	0.15	0.17	0.14	0.052		0		0.035	0.013	0.032	0.034	0.0023
		0.036	0.13	0.12	0.066	0.07	0.2	0.076		0.015	0.018	0.022	0.013	0.00139	0.011	0.00659
		0.032	0.2	0.24	0.1	0.13	0.31	0.09		0.00539	0	0.015	0	0.00398	0.00741	0
		0.029	0.068	0.094	0.089	0.16	0.25	0.26		0.00673	0.00967	0.011	0.011	0.013	0.01	0.062
		0.098	0.95	0.83	0.23	0.17	0.21	0.17		0.00534	0.00809	0.012	0.00501	0.044	0.06	0.017
		0.013	0.061	0.047	0.032		0.12	0.087		0.00187	0.00788	0.00318	0.00404		0.015	0.011
		0.00901	0.3	0.16	0.089	0.15	0.39	0.23		0	0.023	0.01	0.019	0.021	0.018	0.00899
		0.082	1.2	1.04	0.33	0.39	0.32	0.37		0.00823	0.092	0.066	0.044	0.03	0.025	0.021
		0.012	0.08	0.12	0.044	0.071	0.042	0.077		0	0.00137	0.00885	0.00946	0.014	0	0.00961
		0.014	0.052	0.063	0.03	0.02	0.048	0.075		0	0	0.00137	0	0.00654	0	0.01
	Naive	0.00664	0.00279	0.033	0.021	0.07	0.2	0.2		0.00221	0	0.00204	0	0.021	0.015	0.012
		0.00835	0.019	0.014	0.057			0.13		0.00556	0.0063	0.00827	0			0.00409
		0.016	0.019	0.023	0.055	0.18	0.27	0.13		0.00648	0.00215	0.011	0.00851	0.023	0.044	0.00467
		0.025	0.018	0.044	0.047	0.067	0.18	0.066		0.021	0.00616	0.017	0.018	0.012	0.068	0.00368
		0.00401	0.027	0.036	0.068	0.13	0.37	0.17		0.00401	0.008	0.0099	0.015	0.016	0.095	0.00667
		0.00285	0.011	0.04	0.018	0.05	0.24	0.16		0	0.0018	0.013	0.00136	0.018	0.021	0.00851
		0	0.011	0.05	0.085	0.13	0.23	0.17		0	0.000753	0.00933	0.00406	0.011	0.00929	0.00458
		0.019	0.017	0.051	0.042			0.057		0.00926	0.013	0.013	0.00163			0.00404
		0	0.023	0.035		0.084	0.29	0.13		0	0.00233	0.012		0.01	0.017	0.00145
		0.018	0.014	0.018	0.032	0.061	0.11	0.12		0.00796	0.00316	0.0077	0.00936	0.00894	0.018	0.0057
		0.00901	0.024	0.034	0.14	0.25	0.37	0.26		0.0045	0.00476	0.00723	0.012	0.00456	0.031	0.011
		0.00213	0.00995	0.048	0.072					0	0	0.019	0.0039
		0	0.00512	0.00789	0.026	0.063	0.092	0.12		0	0	0.00158	0	0.00528	0.00575	0.01
		0.00517	0.015	0.099	0.028	0.077	0.13	1.92*		0	0.00371	0.066	0.00185	0.014	0.018	0.16*
		0.00713	0.014	0.051	0.032			0.15		0	0.00951	0.017	0.00649			0.031
		0.01	0.02	0.018	0.019	0.05	0.067	0.16		0	0.00701	0.00392	0.00468	0.004	0.00216	0.00876

## Sheet: 1I
CoVacc Spike-specific Th1 CD4 T cells producing IL-2 and/or IFNy
	Week 0	Week 4	Week 6	Week 18	Week 30	Week 32	Week 51
Experienced	0.032	0.088	0.167	0			0.15*
	0.021	0.167	0.232	0.022	0.011	0.107	0.16
	0	0	0.117	0.051	0.046	0.133	0.22
	0.265	0.415	0.305*	0.281*	0.17*	0.283*	0.17*
	0.052		0.16	0.074	0.093	0.141	0.07
	0	0.052	0.14	0.119	0.057	0.066	0
	0.061	0.162	0	0.032	0.047	0.034	0.11
	0.002	0	0.004	0.003	0.099	0.261	0.02
	0.215		0	0	0.31	0.594	0.14
	0.034	0.165	0.188	0.101		0.123	0
	0	0.089	0.092	0.011	0	0.052	0.07
	0.041	0.285	0.255	0.107	0.023	0.185	0.03
	0	0.336	0.303	0.186	0.19	0.386	0.01
	0	0.115	0.262	0.067	0.05	0.122	0.06
Naive	0.01	0	0.221	0.178	0.085	0.113	0.13
	0	0.036	0.115	0.043			0.17
	0	0.087	0.261	0.094	0.126	0.242	0
	0	0.028	0.111	0.032	0.108	0.124	0.04
	0.012	0.061	0.181	0.048	0.144	0.324	0.11
	0.008	0	0	0	0.436	0.764	0.38
	0.001	0.001	0	0	0.063	0.192	0.112
	0.038	0.094	0.348	0.106			0.23
	0	0.556	0.782	0.083	0.358	0.799	0.41
	0.068	0.085	0.096	0.145	0.024	0.167	0.12
	0	0	0.164	0.082	0.119	0.171	0.11
	0	0.034	0.154	0.076
	0	0	0.117	0.15	0.048	0.147	0.043
	0	0.11	0.405	0.096	0	0.25	0.27
	0	0.058	0.242	0.044			0.154
	0	0.115	0.124		0.08	0.161	0.19

## Sheet: 1J
CoVacc Spike-specific CD8 T cells producing IFNy
	Week 0	Week 4	Week 6	Week 18	Week 30	Week 32	Week 51
Experienced	0	0.02	0.08	0.084			0.173*
	0.006	0.005	0.072	0.004	0.004	0.047	0.028
	0.017	0	0.031	0.002	0.011	0.028	0.049
	0.002	0.014	0.016*	0.028*	0.015*	0.05*	0.068*
	0.022		0.15	0.15	0.057	0.11	0.011
	0.032	0	0.06	0.033	0.02	0.01	0.137
	0	0	0	0	0.022	0.002	0
	0	0	0.091	0.11	0.021	0.067	0.102
	0		4.59	1.63	0.799	3.838	3.95
	0.073	0.01	0.038	0.003		0.051	0.002
	0	0.012	0.028	0.032	0.016	0.034	0.026
	0	0.067	0.528	0.256	0.19	0.35	0.22
	0	0.001	0.009	0	0.007	0.077	0.024
	0.016	0.076	0.334	0.07	0.086	0.073	0.204
Naive	0.006	0.097	0.049	0.006	0.017	0.021	0.084
	0.006	0	0.11	0.017			0.178
	0.012	0	0.076	0.088	0.017	0.234	0.04
	0	0.008	0.012	0.001	0.008	0.009	0
	0.001	0.014	0.01	0.012	0.035	0.025	0.108
	0.016	0.002	0.071	0.027	0.046	0.186	0.28
	0	0.007	0	0	0	0.01	0.01
	0.01	0.057	0.32	0.051			0.079
	0	0.085	0.113		0.018	0.345	0.343
	0	0	0	0.002	0.031	0.015	0.048
	0	0	0.004	0	0.009	0.004	0
	0.005	0	0.031	0.014
	0.042	0.023	0.019	0.054	0.08	0.041	0.066
	0	0.025	0.099	0	0	0.032	0.069
	0	0.007	0.769	0.275			0.438
	0.015	0.01	0.037	0.014	0.014	0.021	0.104

## Sheet: 5B
Fold changes 0-24H MCP-2
	Dose 1	Dose 2	Dose 3
Experienced	1.85405	2.711
	1.48259	1.7652	2.1746
	1.12724	1.3908	2.4498
	4.46088		4.9386*
	1.96829	1.1663	1.0329
	1.02042	1.3438	1.6303
	3.82084	1.333	1.5082
	1.79996	1.1876	1.7219
	1.2188	5.5556	3.1597
	1.47313	1.2446
	1.28721	1.4226	1.2662
	1.8712	2.5943	2.6073
	2.62656	3.3954	2.3337
	0.925723	1.846	1.637
Naive	1.00769	1.6091	1.7226
	1.15977	2.6405
	1.2457	1.4751	1.5547
	0.822477	1.1578	1.349
	1.18822	2.9907	3.2601
	1.17017	1.7289	1.155
	1.14784	1.6417	1.9609
	1.55495	4.7918
	1.07474	3.0598	3.369
	1.11465	1.4378	1.3355
	1.36688	1.2268	1.1556
	1.21806	2.0036
	1.03322	1.0402	0.9923
	1.5048	2.0737	1.6224
	0.92868	2.0496
	1.0809	0.9728	1.0432

[truncated: 13 more sheets: 5C, 5D, 5E, 5F, 6B, 6C, 6D, 6E, 6F, 6G, 7B, 7C, 7D]
